# Supplementary material for: Epigenetic heredity of human height
Source: Physiol Rep. 2014 Jun 24;2(6):e12047. doi: 10.14814/phy2.12047 (PMC4208652; doi:10.14814/phy2.12047)
Supplement: Supplementary file 1 — Table S1. CpG islands in human height-associated genes transcribed regions [file phy2-2-e12047-s1.xls]

## Sheet: Table S1
	Table S1: CpG islands in human height-associated genes transcribed regions.
	genes	RefSeq number	chromosome	TSS (nt)		CpG islands	% G+C	obsCpG/expCpG	length (nt)	genome sequence assembly		nt downstream TSS
										5' (nt)	3' (nt)
	ACAN	NM_013227	15	87147678		none
	ADAMTSL3	NM_207517	15	82113842		1	70.4	0.65	750	82281902	82282652	168060
	ADAMTS17	NM_139057	15	98699706		2	55	0.984	578	98649695	98650273	48433
							56,2	0,652	466	98350579	98351045	348661
	AGPAT6	NM_178819	8	41554876		none
	ANAPC13	NM_155391	3	135687519		none
	ANKS1	NM_015245	6	34965016		none
	ATAD5	NM_024857	17	26183149		none
	ATXN3	NM_030660	14	91642718		none
	BCAS3	NM_001099432	17	56109954		3	57.3	0.671	635	56319061	56319696	209107
							56.5	0.65	604	56542316	56542920	432362
							55.2	0.737	534	56761498	56762032	651544
	BMP2	NM_001200	20	6696745		1	60.5	0.653	1079	6698255	6699334	1510
	BMP6	NM_001718	6	7672010		1	55	0.661	520	7801822	7802342	129812
	CABLES1	NM_001107404	18	18969725		none
	CDK6	NM_001259	7	92301148		none
	CENTA2	NM_018404	17	26272880		none
	CHCHD7	NM_024300	8	57286869		none
	COIL	NM_004645	17	52393410		none
	CPSF2	NM_175808	13	91658090		none
	CRLF3	NM_015986	17	26175904		none
	DCC	NM_005215	18	48120569		none
	DEF6	NM_022047	6	35373573		1	63.7	0.688	1216	35393500	35394716	19963
	DGKE	NM_003647	17	52266552		none
	DLEU7	NM_198989	13	50315886		none
	DNM3	NM_015569	1	170077261		none
	DNMT3A	NM_175629	2	25342590		2	69.1	0.651	972	25276667	25277639	64951
							67.4	0.65	1162	25252014	25253176	89414
	DOT1L	NM_032482	19	2115148		10	55.4	0.651	601	2123867	2124468	8719
							56.8	0.65	572	2134684	2135256	19536
							63.3	0.652	551	2141897	2142448	26749
							56.1	0.651	535	2145127	2145662	29979
							59.5	0.65	871	2147427	2148298	32279
							62.9	0.761	1160	2151487	2152647	1160
							58.1	0.651	675	2166280	2166955	51132
							63.6	0.651	731	2173182	2173913	58034
							70.1	0.706	2414	2177094	2179508	61946
							61.6	0.672	573	2180444	2181017	65296
	DYM	NM_017653	18	45241077		none
	EFEMP1	NM_004105	2	56003860		1	55	0.93	329	55975927	55975598	27933
	E4F1	NM_004424	16	2213568		2	55.1	0.652	541	2214357	2214898	789
							55.2	0.682	520	2215491	2216011	1923
	FBLN5	NM_006329	14	91483799		none
	FBP2	NM_003837.2	9	97321226		none
	FUBP3	NM_003934	9	132444781		none
	GATAD1	NM_021167	7	91914701		none
	GLT25D2	NM_015101	1	182273486		none
	GNA12	NM_007353	7	2850485		4	55.4	0.651	644	2904574	2905218	54733
							55	0.652	387	2768340	2768727	81758
							55	0.655	847	2737046	2737893	112592
							55.8	0.651	794	2734949	2735743	114742
	GPR126	NM_001032395	6	142664749		none
	GRB10	NM_001001549	7	50767544		2	64.6	0.866	1570	50755926	50757496	10048
							57.2	0.712	502	50687455	50687957	79587
	HHIP	NM_022475	4	145786623		1	55	0.65	500	145787402	145787902	779
	HIST1H1D	NM_005320	6	26343195		none
	HMGA1	NM_145899	6	34312628		none
	HMGA2	NM_003483	12	64504507		none
	IHH	NM_002191	2	219633433		1	65.6	0.651	778	219630183	219630961	2472
	LBH	NM_030915	6	30307901		none
	LCORL	NM_153686	4	17632483		none
	LIN28B	NM_001004317	6	105511616		1	62.5	0.651	1247	105545478	105546725	33862
	LTBP1	NM_206943.2	2	452207		1	55	0.654	529	11872924	11873453	212879
	LYAR	NM_017816	4	4342744		none
	LYN	NM_001111097	8	56954940		1	55	0.65	540	57014500	57015040	59560
	MOS	NM_022746	8	57189095		none
						none
	MTMR11	NM_181873	1	148174867		none
	NACA2	NM_199290	17	57023345		none
	NCAPG	NM_022346	4	17421623		none
	NOG	NM_005450	17	52026059		none
	NKX2-1 / TTF1	NM_003317	14	36055353		1	64.9	0.769	2804	36052045	36054849	504
	PAPPA	NM_002581	9	117955892		1	58	0.651	493	117989772	117990265	33880
	PENK	NM_006211	8	57521143		none
						none
	PEX1	NM_000466	7	91995781		none
	PLAGL1	NM_002655	8	57286413		none
	PNPT1	NM_033109	2	55774515		1	68.2	0.65	921	55730832	55731753	42762
	PRKG2	NM_006259	4	82345239		1	57	0.65	574	82293888	82294462	50777
	PTCH1	NM_001083605	9	97319068		4	61.2	0.927	1385	97312546	97313931	5137
							63.9	0.807	2855	97308902	97311757	7311
							64.9	0.922	1296	97307606	97308902	10166
							61.2	0.651	482	97296026	97296508	22560
	PXMP3	NM_001079867	8	78075079		none
	RAB40C	NM_021168	16	580180		6	56.6	0.65	961	589302	590263	9122
							55	0.863	358	597488	597846	17308
							56.4	0.699	747	593794	594541	23614
							57.9	0.653	722	610331	611053	30151
							57.8	0.674	1154	548351	549505	31829
							65	0.651	757	617369	618126	37189
	RBBP8	NM_203291	18	18767837		none
	RDHE2	NM_138969	8	57395795		1	59.8	0.725	1175	57394478	57395653	142
	RNF135	NM_197939	17	26322082		1	58.6	0.659	768	26331877	26332645	8795
	RPS20	NM_001023	8	57149623		none
	SCMH1	NM_012236	1	41480375		none
	SCUBE3	NM_152753	6	35290168		none
	SF3B4	NM_005850	1	148166326		none
	SH3GL3	NM_003027	15	81907287		1	57	0.653	926	81916034	81916660	8747
	SOCS2	NM_003877	12	92487729		none
	SPAG1	NM_003114	8	101239832		1	60.6	0.906	1346	101294395	101295741	54563
	SV2A	NM_014849	1	148156054		none
	TBX2	NM_005994	17	56832039		1	64.5	0.762	3134	56834943	56838077	2904
	TBX4	NM_001003006	17	56888634		1	63.6	0.65	956	56894007	56894963	5373
	TCP11	NM_018679	6	35217165		none
	TGS1	NM_024831	8	56848345		none
	TMED3	NM_007364	15	77390546		none
	TRIM25	NM_005082	17	52346408		none
	TRIP11	NM_004239	14	91576570		none
	UQCC/GDF5	NM_000557	20	33484563		1	62.2	0.651	891	33480256	33481147	3416
	WDR60	NM_01851	7	158342030		4	61.1	0.651	930	158348886	158349816	6856
							55.7	0.794	679	158369132	158369811	27102
							55	0.665	489	158402874	158403363	60844
							55.4	0.675	909	158405185	158406094	63155
	ZBTB38	NM_001080412	3	142525745		1	64.2	0.8	1424	142603340	142604764	77595
	ZFHX4	NM_024721	8	77756070		1	58.1	0.754	1359	77756428	77757787	358
	ZNF76	NM_003427	6	35335488
	ZNF462	NM_021224	9	108665199		2	60.4	0.65	404	108665361	108665765	162
							55.7	0.651	506	108730576	108731082	65377
	ZNF678	NM_178549	1	225817867		1	60.2	0.651	563	225817899	225818449	32
		Gudbjartsson et al, Nat Gen, 2008						CpG island in introns
		Weedon et al, Nat Gen, 2008						CpG island in exons
		Lettre et al, Nat Gen, 2008						CpG island over exon-intron junctions
		Cho et al, Nat Gen, 2009
		identified in two papers
		identified in three papers
		identified in all papers
	List of genes most strongly associated to human height variation. Genes identified in two (orange), three (magenta) or all (red) independent works are indicated. Gene symbols, full names and chromosomal positions are shown.
