# Supplementary material for: Epigenetic heredity of human height
Source: Physiol Rep. 2014 Jun 24;2(6):e12047. doi: 10.14814/phy2.12047 (PMC4208652; doi:10.14814/phy2.12047)
Supplement: Supplementary file 2 — Table S2. CpG islands in human height-associated genes - UCSC Genome Browser algorithm. [file phy2-2-e12047-s2.xls]

## Sheet: Table S2
	Table S2: CpG islands in human height-associated genes - UCSC Genome Browser algorithm.
				Upstream TSS *									Transcribed regions
	Genes	RefSeq number	TSS (nt)	CpG islands	% G+C	obsCpG/expCpG	length (nt)	genome sequence assembly		nt upstream TSS	notes		CpG islands	% G+C	obsCpG/expCpG	length (nt)	genome sequence assembly		nt downstream TSS
								5' (nt)	3' (nt)								5' (nt)	3' (nt)
	ACAN	NM_013227	87147678	1	64.4	0.82	1160	87147048	87148207	630	overlapping TSS		none
	ADAMTSL3	NM_207517	82113842	1	67.9	0.93	1449	82113327	82114775	515	overlapping TSS		none
	ADAMTS17	NM_139057	98699706	2	59.7	1.08	1481	98698480	98699961	255	overlapping TSS		none
					65.5	0.91	252	98707765	98708017	8311
	AGPAT6	NM_178819	41554876	1	72.8	0.94	799	41554518	41555316	358	overlapping TSS		none
	ANAPC13	NM_155391	135687519	1	66.8	0.86	919	135687207	135688126	607	overlapping TSS		none
	ANKS1	NM_015245	34965016	2	63.7	0.77	838	34964805	34965642	211	overlapping TSS		none
					63	0.92	284	34963583	34963867	1433
	ATAD5	NM_024857	26183149	2	66.2	0.89	545	26183005	26183549	144	overlapping TSS		none
					77.4	1	420	26175608	26176028	7541
	ATXN3	NM_030660	91642718	1	57.4	1.17	549	91642307	91642856	138	overlapping TSS		none
	BCAS3	NM_001099432	56109954	1	60.6	0.73	855	56109408	56110262	546	overlapping TSS		none
	BMP2	NM_001200	6696745	1	67.4	1	1494	6696053	6697546	701	overlapping TSS		1	71.8	0.96	262	6698696	6698957	1951
	BMP6	NM_001718	7672010	1	64.6	0.98	2066	7671095	7673160	905	overlapping TSS		1	61.9	0.8	223	7673885	7674107	1875
	CABLES1	NM_001107404	18969725	1	62.1	1.07	2103	18968967	18971069	758	overlapping TSS		none
	CDK6	NM_001259	92301148	1	60.1	0.81	4186	92300141	92304327	3179	overlapping TSS		none
	CENTA2	NM_018404	26272880	1	74.6	0.78	1072	26272981	26274053	1173			none
	CHCHD7	NM_024300	57286869	1	58.3	1.04	1425	57286127	57287551	742	overlapping TSS		none
	COIL	NM_004645	52393410	1	66.6	0.93	473	52393056	52393529	119	overlapping TSS		none
	CPSF2	NM_175808	91658090	1	61	0.85	1473	91657303	91658775	787	overlapping TSS		none
	CRLF3	NM_015986	26175904	1	77.4	1	420	26175607	26176027	123	overlapping TSS		none
	DCC	NM_005215	48120569	none									none
	DEF6	NM_022047	35373573	none									1	55.6	0.97	311	35393658	35393968	20085
	DGKE	NM_003647	52266552	1	64.3	1.04	1923	52265547	52267469	1005	overlapping TSS		none
	DLEU7	NM_198989	50315886	1	64	0.87	778	50315372	50316150	264	overlapping TSS		none
	DNM3	NM_015569	170077261	1	69.2	0.83	858	170077091	170077948	170	overlapping TSS		none
	DNMT3A	NM_175629	25565459	1	69	0.85	513	25565092	25565604	367	overlapping TSS		5	76.1	0.88	352	25563310	25563661	1798
														73.6	0.68	666	25499764	25500429	65030
														63.5	0.78	222	25475707	25475928	89531
														61.5	0.78	841	25474758	25475598	89861
														66.8	0.70	214	25470766	25470979	94480
	DOT1L	NM_032482	2115148	1	62.4	0.96	1971	2114633	2116603	515	overlapping TSS		8	63	0.82	273	2141990	2142262	26842
														61.6	0.86	250	2147913	2148162	32765
														70.7	0.72	205	2150922	2151126	35774
														65.6	0.77	282	2164861	2165142	49713
														68.6	0.63	395	2167347	2167741	52199
														65.5	0.69	354	2168743	2169096	53595
														64.9	0.78	2149	2177194	2179342	62046
														60.4	0.91	857	2180738	2181594	65590
	DYM	NM_017653	45241077	1	71.7	0.83	690	45240502	45241192	115	overlapping TSS		none
	EFEMP1	NM_004105	56003860	1	62.9	0.85	840	56003844	56004684	824	overlapping TSS		none
	E4F1	NM_004424	2213568	1	71.1	0.91	862	2213221	2214082	347	overlapping TSS		2	68.7	0.81	230	2224118	2224347	10550
														67	0.6	972	2224628	2225599	11060
	FBLN5	NM_006329	91483799	1	60.4	0.91	743	91483334	91484077	278	overlapping TSS		none
	FBP2	NM_003837.2	97321226	none									none
	FUBP3	NM_003934	132444781	1	66.2	0.87	867	132444451	132445317	330	overlapping TSS		none
	GATAD1	NM_021167	91914701	1	60.8	0.94	696	91914636	91915331	65	overlapping TSS		none
	GLT25D2	NM_015101	182273486	none									none
	GNA12	NM_007353	2850485	1	59.4	1.22	876	2849964	2850840	355	overlapping TSS		2	70.2	0.63	258	2768967	2769224	81261
														69.2	0.63	211	2740971	2741181	109304
	GPR126	NM_001032395	142664749	1	72.2	0.8	870	142664277	142665146	522	overlapping TSS		none
	GRB10	NM_001001549	50767544	none									none
	HHIP	NM_022475	145786623	1	58.8	0.83	1171	145785693	145786863	930	overlapping TSS		none
	HIST1H1D	NM_005320	26343195	none									none
	HMGA1	NM_145899	34312628	1	64.1	0.84	3626	34310546	34314171	2082	overlapping TSS		none
	HMGA2	NM_003483	64504507	1	59.5	0.9	2554	64503895	64506448	612	overlapping TSS		none
	IHH	NM_002191	219633433	1	61.3	0.99	1311	219633063	219634374	941	overlapping TSS		3	62.8	0.84	242	219631914	219632155	1278
														65.3	0.66	976	219630399	219631374	2059
														68.8	0.64	410	219628416	219628825	4608
	LBH	NM_030915	30307901	1	67.4	0.84	2089	30307071	30309159	830	overlapping TSS		none
	LCORL	NM_153686	17632483	none									none
	LIN28B	NM_001004317	105511616	1	60.7	1.16	272	105507571	105507842	4045			none
	LTBP1	NM_206943.2	452207	none									8	69.3	0.91	462	11732842	11733303	72797
														67.6	0.83	306	11750767	11751072	90722
														68.6	0.65	452	11758583	11759034	98538
														66.8	0.64	211	11774311	11774521	114266
														67.4	0.74	386	11796851	11797236	136806
														68.3	0.91	827	11809607	11810433	149562
														63.3	0.92	958	11886250	11887207	226205
														68.5	0.92	270	11924984	11925253	264939
	LYAR	NM_017816	4342744	1	69	0.83	722	4342674	4343396	652	overlapping TSS		none
	LYN	NM_001111097	56954940	1	70.5	0.85	1210	56954670	56955879	270	overlapping TSS		none
	MOS	NM_022746	57189095	1	55.5	1.11	688	57192750	57193438	4343			none
	MTMR11	NM_181873	148174867	none									none
	NACA2	NM_199290	57023345	none									none
	NCAPG	NM_022346	17421623	1	59.6	0.95	1273	17421053	17422325	570	overlapping TSS		none
	NOG	NM_005450	52026059	1	68.2	0.85	1576	52025780	52027346	279	overlapping TSS		none
	NKX2-1	NM_003317	36055353	4	61	0.78	4214	36056113	36060327	4974			none
					65.2	0.81	336	36060633	36060969	5616
					62.8	0.73	894	36061345	36062239	6886
					61.6	0.74	1000	36063239	36064239	8886
	PAPPA	NM_002581	117955892	1	66.9	0.96	813	117956184	117956997	292	overlapping TSS		none
	PENK	NM_006211	57521143	3	67.8	0.93	1289	57520680	57521969	826	overlapping TSS		none
					66	0.68	215	57522453	57522668	1525
					69.1	0.84	230	57523139	57523369	2226
	PEX1	NM_000466	91995781	1	60.6	1.02	918	91995423	91996341	560	overlapping TSS		none
	PLAG1	NM_002655	57286413	1	58.3	1.04	1425	57286126	57287551	1138	overlapping TSS		none
	PNPT1	NM_033109	55774515	1	62.3	0.91	363	55774284	55774647	132	overlapping TSS		none
	PRKG2	NM_006259	82345239	none									none
	PTCH1	NM_001083605	97319068	1	57.4	1.07	1626	97317949	97319575	507	overlapping TSS		none
	PXMP3	NM_001079867	78075079	1	63.1	0.85	925	78074687	-5612	533	overlapping TSS		none
	RAB40C	NM_021168	580180	1	58.7	1.11	2160	578547	580706	1633	overlapping TSS		5	53.9	0.96	592	589467	590058	9287
														55	0.95	551	604038	604588	23848
														81.9	0.86	226	610627	610852	30447
														63.9	0.88	233	615908	616140	35728
														65	0.66	761	617369	618129	37189
	RBBP8	NM_203291	18767837	1	61	1.08	738	18767118	18767855	719	overlapping TSS		none
	RDHE2	NM_138969	57395795	none									none
	RNF135	NM_197939	26322082	1	67.7	0.87	560	26322173	26322732	91	overlapping TSS		none
	RPS20	NM_001023	57149623	1	61	0.99	752	57149110	57149862	239	overlapping TSS		none
	SCMH1	NM_012236	41480375	1	62	0.99	1370	41479544	41480914	539	overlapping TSS		none
	SCUBE3	NM_152753	35290168	1	59.2	0.98	1452	35289074	35290525	1094	overlapping TSS		none
	SF3B4	NM_005850	148166326	1	66	1.04	268	148166249	148166517	191	overlapping TSS		none
	SH3GL3	NM_003027	81907287	1	63.6	0.81	1159	81906767	81907925	520	overlapping TSS		none
	SOCS2	NM_003877	92487729	none									none
	SPAG1	NM_003114	101239832	1	70.4	0.84	666	101239338	101240003	494	overlapping TSS		1	60.3	0.99	802	101294254	101295055	54422
	SV2A	NM_014849	148156054	none									none
	TBX2	NM_005994	56832039	1	59.7	0.82	10206	56827843	56838048	4196	overlapping TSS		2	70	0.61	207	56840356	56840562	8317
														54.6	1.4	405	56841510	56841914	9471
	TBX4	NM_001003006	56888634	2	65.4	0.64	3531	56886506	56890036	2128	overlapping TSS		1	63.1	0.92	472	56894145	56894616	5511
					71.6	0.78	1287	56883762	56885048	4872
	TCP11	NM_018679	35217165	none									none
	TGS1	NM_024831	56848345	1	69.2	0.9	715	56848047	56848761	298	overlapping TSS		none
	TMED3	NM_007364	77390546	1	70.9	0.77	873	77390276	77391148	270	overlapping TSS		none
	TRIM25	NM_005082	52346408	1	69.3	0.84	939	52345831	52346770	362	overlapping TSS		none
	TRIP11	NM_004239	91576570	none									none
	UQCC/GDF5	NM_018244	33463247	none									none
	WDR60	NM_01851	158342030	1	74.6	0.84	775	158341746	158342520	284	overlapping TSS		2	63.4	1.09	205	158362562	158362766	20532
														60.4	0.81	535	158405321	158405855	63291
	ZBTB38	NM_001080412	142525745	none									1	64	1.02	695	142603671	142604365	77926
	ZFHX4	NM_024721	77756070	1	70.4	0.98	206	77752723	77752928	3347			none
	ZNF76	NM_003427	35335488	1	69.6	0.83	1140	35334690	35335829	798	TSS overlapping		none
	ZNF462	NM_021224	108665199	1	59.8	0.79	779	108662246	108663024	2953			none
	ZNF678	NM_178549	225817867	3	69.4	0.65	297	225812781	225813077	5086			none
					68.5	0.62	362	225813837	225814198	4030
					72.5	0.77	437	225815047	225815483	2820
						islands > 2000 bp upstream the TSS								CpG islands in introns
	Height-associated genes were analysed for presence of CpG islands in the promoter region (left panel) or in the entire transcribed region (right panel). Gene symbols and RefSeq numbers are shown. The number of CpG islands per gene, their G+C content, the observed versus expected CpG fraction and length of each CpG islands are reported. The nucleotide position of the transcription start site (TSS)…													CpG islands in exons
														CpG islands over exon-intron junctions
	* CpG islands were searched for in the region upstream the TSS, within an upper limit of - 10,000 bp; CpG islands in the region -10,000 <-> -2,000 bp upstream from the TSS are highlighted in grey. CpG islands whose 3’ end falls in the transcribed region are listed as “overlapping TSS”. CpG islands location in introns (deep-blue), exons (blue) or over intron-exon junctions (dark orange) is indicat…
