# Supplementary material for: Epigenetic heredity of human height
Source: Physiol Rep. 2014 Jun 24;2(6):e12047. doi: 10.14814/phy2.12047 (PMC4208652; doi:10.14814/phy2.12047)
Supplement: Supplementary file 3 — Table S3. Structural an functional features of DNA methylation in height-associated genes [file phy2-2-e12047-s3.xlsx]

## Sheet: Table S3
Table S3: Structural an functional features of DNA methylation in height-associated genes
Height – associated genes a	Gene name	Methylation module b	Differential methylation (%range) c		Imprinted genes
ACAN	aggrecan	Yes			ACAN
ADAMTSL3	ADAMTS like 3	Yes	39.4-83.7		ADAMTSL3
ADAMTS17	ADAM metallopeptidase with thrombospondin motif	Yes	14.8-64.0		ADAMTS17
AGPAT6	1-acyglycerol-3-phosphate O-acyltransferase 6		67.3-33.2		AGPAT6
ANAPC13	anaphase promoting complex subunit 13		29.0-62.1		ANAPC13
ANKS1	ankyrin repeat and sterile alpha motif domain				ANKS1
ATAD5	ATPase family AAA domain containing 5		31.2-63.4		ATAD5
ATXN3	ataxin 3		29.2-63.2		ATXN3
BCAS3	breast carcinoma amplified sequence 3		12.9-61.0		BCAS3
BMP2	bone morphogenic protein 2	Yes	0.0-8.5		BMP2
BMP6	bone morphogenic protein 6	Yes	0.0-84.7		BMP6
CABLES1	cdk5 and Abl enzyme substrate 1		32.3-52.8		CABLES1
CDK6	cyclin dependent kinase 6	Yes - gene family	7.6-67.1		CDK6
CENTA2	centaurin alpha 2		37.6-65.9		CENTA2
CHCHD7	coiled-coil-helix-coiled-coil-helix domain containing 7	Yes - gene family	38.0-67.5		CHCHD7
COIL	coilin		11.5-59.9		COIL
CPSF2	cleavage and polyadenylation specific factor 2		38.2-67.8		CPSF2
CRLF3	cytokine receptor like factor 3	Yes - gene family	38.0-67.0		CRLF3
DCC	deleted in colon carcinoma		17.4-75.0		DCC
DEF6	differentially expressed in FDCP6 homolog		34.7-63.5		DEF6
DGKE	diacylglycerol kinase epsilon 64 kDa	Yes - gene family	22.8-69.8		DGKE
DLEU7	deleted in lymphocytic leukemia		32.0-99.7		DLEU7
DNM3	dynamin 3	Yes	37.5-65.2		DNM3
DNMT3A	DNA methyl transferase 3 alpha		38.2-75.7		DNMT3A
DOT1L	DOT1-like,histone H3 methyltransferase		41.8-72.7		DOT1L
DYM	dymeclin		38.1-69.9		DYM
EFEMP1	EGF containing fibulin extracellular matrix protein 1	Yes - gene family	32.3-65.5		EFEMP1
E4F1	E4F transcription factor 1		36.5-78.1		E4F1
FBLN5	fibulin5	Yes - gene family	30.8-60.2		FBLN5
FBP2	fructose-1,6-bisphosphatase 2	Yes - gene family			FBP2
FUBP3	far upstream element (FUSE) binding protein 3		35.7-69.5		FUBP3
GATAD1	GATA zinc finger domain containing 1		1.1-9.9		GATAD1
GLT25D2	glycosyltransferase 25 domain containing 2		32.2-60.1		GLT25D2
GNA12	guanine nucleotide binding protein alpha 12	Yes	35.0-66.2		GNA12
GPR126	G protein coupled receptor 126	Yes - gene family	31.8-64.8		GPR126
GRB10	growth factor receptor bound protein 10	Yes	0.2-35.4		GRB10
HHIP	hedgehog interacting protein		17.2-67.2		HHIP
HIST1H1D	histone H1D	Yes - gene family	29.4-56.0		HIST1H1D
HMGA1	high mobility group AT-hook 1	Yes	31.3-63.6		HMGA1
HMGA2	high mobility group AT-hook 2	Yes	31.1-64.7		HMGA2
IHH	indian hedgehog		0.0-36.4		IHH
LBH	limb bud and heart development homolog		39.9-85.8		LBH
LCORL	ligand dependent nuclear receptor corepressor		35.7-68.2		LCORL
LIN28B	lin 28 homolog B		26.9-96.4		LIN28B
LTBP1	latent transforming growth factor β binding protein 1	Yes	30.2-70.2		LTBP1
LYAR	Ly1 antibody reactive homolog		34.9-64.3		LYAR
LYN	v-yes-1 Yamaguchi sarcoma oncogene homolog	Yes	34.9-67.5		LYN
MOS	v-mos Moloney murine sarcoma oncogene homolog		28.8-94.3		MOS
MTMR11	myotubularin related protein		36.1-68.0		MTMR11
NACA2	nascent polypeptide associated complex a subunit 2				NACA2
NCAPG	non-SMC condensin I complex subunit G		22.6-51.9		NCAPG
NOG	noggin	Yes	38.4-71.0		NOG
NKX2-1 TTF1	NK2 homeobox / thyroid transcription factor 1		33.0-59.3		NKX2-1 / TTF1
PAPPA	pregnancy-associated plasma protein A	Yes	39.4-69.0		PAPPA
PENK	proenkephalin	Yes	50.2-97.5		PENK
PEX1	peroxisome biogenesis factor 1	Yes - gene family	29.5-56.3		PEX1
PLAGL1	pleomorphic adenoma gene 1 (zinc-finger TF)		35.2-65.4		PLAGL1
PNPT1	polyribonucleotide nucleotidyltransferase		25.3-59.5		PNPT1
PRKG2	protein kinase, cGMP-dependent, type II	Yes - gene family	26.7-56.3		PRKG2
PTCH1	patched homolog 1	Yes - gene family	38.9-71.1		PTCH1
PXMP3	peroxisomal membrane protein 3 35kDa		31.8-67.7		PXMP3
RAB40C	member RAS oncogene family	Yes - gene family	35.7-73.1		RAB40C
RBBP8	retinoblastoma binding protein 8	Yes - gene family	21.9-60.1		RBBP8
RDHE2	epidermal dehydrogenase 2		42.2-65.7		RDHE2
RNF135	ring finger protein 135	Yes - gene family	32.1-69.2		RNF135
RPS20	ribosomal protein S20		32.3-63.0		RPS20
SCMH1	sex comb on midleg homolog 1		27.2-65.5		SCMH1
SCUBE3	signal peptide CUB domain EGFlike 3		38.9-88.6		SCUBE3
SF3B4	splicing factor 3b subunit 4 49kDa		26.7-64.4		SF3B4
SH3GL3	SH3-domain GRB2 -like 3	Yes	33.1-64.9		SH3GL3
SOCS2	suppressor of cytokine signalling 2	Yes	32.2-57.5		SOCS2
SPAG1	sperm antigen 17		28.7-67.8		SPAG1
SV2A	synaptic vescicle glycoprotein 2A	Yes - gene family	33.5-60.3		SV2A
TBX2	T-box 2	Yes	34.2-79.6		TBX2
TBX4	T-box 4		34.7-98.3		TBX4
TCP11	t-complex protein 11		36.8-66.4		TCP11
TGS1	trimethylguanosine synthase homolog		24.1-56.8		TGS1
TMED3	transmembrane emp24 domain containing 3	Yes	35.2-77.6		TMED3
TRIM25	tripartite motif containing 25	Yes - gene family	28.9-70.3		TRIM25
TRIP11	thyroid hormone receptor interactor 11		24.1-65.6		TRIP11
UQCC GDF5	ubiquinol cytochrome C reductase complex chaperone/growth differentiation factor 5	Yes - gene family	37.9-64.9		UQCC GDF5
WDR60	WD repeat domain 60	Yes - gene family	35.4-70.2		WDR60
ZBTB38	zinc finger and BTB domain containing 38	Yes - gene family			ZBTB38
ZFHX4	zinc finger homeobox 4		28.1-64.4		ZFHX4
ZNF76	zinc finger protein 76	Yes - gene family	22.7-66.6		ZNF76
ZNF462	zinc finger protein 462	Yes - gene family	24.5-68.5		ZNF462
ZNF678	zinc finger protein 678	Yes - gene family	34.3-99.0		ZNF678
a: Gene symbol and name are indicated.
b: DNA methylation modules were identified as described in the text.
c: Differential methylation was quantified as described in the text.						: imprinted genes
